# Supplementary material for: In Vitro Study of Probiotic Properties and Safety Aspects of Saccharomyces Yeast Strains Isolated from Traditional Fermented Food in Algeria
Source: Molecules. 2026 Jul 12;31(14):2440. doi: 10.3390/molecules31142440 (PMC13414238; doi:10.3390/molecules31142440)
Supplement: Supplementary file 1 [file molecules-31-02440-s001.zip]

Archive with 1 entries (1 files):
- molecules-4377679-supplementary.pdf
